# Supplementary material for: Addressing cognitive impairment in peritoneal dialysis: a systematic review and meta-analysis of prevalence, risk factors, and outcomes
Source: Clin Kidney J. 2024 Oct 15;17(11):sfae312. doi: 10.1093/ckj/sfae312 (PMC11565236; doi:10.1093/ckj/sfae312)
Supplement: sfae312_Supplemental_Files [file sfae312_supplemental_files.zip]

Archive with 5 entries (5 files):
- Figure S1 CI in PD.pdf
- Figure S2 CI in PD.pdf
- Figure S3 CI in PD.pdf
- Supplementary1 CI in PD 091524.docx
- Supplementary2 PRISMA CI in PD 082224.docx
